# Supplementary material for: Effectiveness of Psychological Therapy for Treatment-Resistant Depression in Adults: A Systematic Review and Meta-Analysis
Source: J Pers Med. 2025 Aug 1;15(8):338. doi: 10.3390/jpm15080338 (PMC12387601; doi:10.3390/jpm15080338)
Supplement: Supplementary file 1 [file jpm-15-00338-s001.zip]

Archive with 1 entries (1 files):
- jpm-3752833-supplementary.pdf
